# Supplementary material for: Timing of Atrial Fibrillation Ablation and Outcomes in Elderly Patients with HFrEF: A Propensity-Matched Study
Source: J Clin Med. 2026 Mar 13;15(6):2191. doi: 10.3390/jcm15062191 (PMC13026439; doi:10.3390/jcm15062191)
Supplement: Supplementary file 1 [file jcm-15-02191-s001.zip]

Archive with 1 entries (1 files):
- jcm-4172930-supplementary.xlsx
