# Supplementary material for: Timing of Atrial Fibrillation Ablation and Outcomes in Elderly Patients with HFrEF: A Propensity-Matched Study
Source: J Clin Med. 2026 Mar 13;15(6):2191. doi: 10.3390/jcm15062191 (PMC13026439; doi:10.3390/jcm15062191)
Supplement: Supplementary file 1 [file jcm-15-02191-s001.zip › jcm-4172930-supplementary.xlsx]

## Sheet: Supplemental Table Covariates
Supplemental Table S1. ICD-10, CPT, RxNorm, and laboratory covariates used for cohort definition, propensity score matching, and outcome assessment
Category	Code Type	Code	Description	Role in Study
Cohort Inclusion	ICD-10	I50.2	Systolic (congestive) heart failure	Inclusion criterion
	ICD-10	I48.0	Paroxysmal atrial fibrillation	Inclusion criterion
	ICD-10	I48.1	Persistent atrial fibrillation	Inclusion criterion
	ICD-10	I48.2	Chronic atrial fibrillation	Inclusion criterion
	ICD-10	I48.91	Unspecified atrial fibrillation	Inclusion criterion
Index Procedure	CPT	93656	Catheter ablation of atrial fibrillation (pulmonary vein isolation)	Index event
Demographic Covariates	Demographic	AGE	Age at index event	PSM covariate
	Demographic	SEX	Sex	PSM covariate
	Demographic	RACE	Race	PSM covariate
	Demographic	ETHNICITY	Ethnicity	PSM covariate
Cardiovascular Comorbidities	ICD-10	I10–I15	Hypertensive diseases	PSM covariate
	ICD-10	I25	Chronic ischemic heart disease / coronary artery disease	PSM covariate
	ICD-10	I21–I22	Acute myocardial infarction	PSM covariate
	ICD-10	I63–I64	Ischemic stroke / cerebrovascular accident	PSM covariate
	ICD-10	G45	Transient ischemic attack	PSM covariate
	ICD-10	I73.9	Peripheral vascular disease	PSM covariate
Heart Failure Characteristics	ICD-10	I50	Heart failure (any)	PSM covariate / outcome
	ICD-10	Z95.810	Implantable cardioverter-defibrillator	PSM covariate
	ICD-10	Z95.0	Permanent pacemaker	PSM covariate
	ICD-10	Z95	Cardiac and vascular implants and grafts	PSM covariate
Other Comorbidities	ICD-10	E11	Type 2 diabetes mellitus	PSM covariate
	ICD-10	N18.3	Chronic kidney disease, stage 3	PSM covariate
	ICD-10	N18.4	Chronic kidney disease, stage 4	PSM covariate
	ICD-10	G47.33	Obstructive sleep apnea	PSM covariate
	ICD-10	J44	Chronic obstructive pulmonary disease	PSM covariate
	ICD-10	D64.9	Anemia, unspecified	PSM covariate
Medication Covariates	ATC	C07	Beta-blocking agents	PSM covariate
	ATC	C09	ACE inhibitors and angiotensin receptor blockers	PSM covariate
	ATC	C03DA	Mineralocorticoid receptor antagonists	PSM covariate
	ATC	B01AF/B01AA	Oral anticoagulants (DOACs and warfarin)	PSM covariate
	ATC	CV300	Antiarrhythmic agents	PSM covariate
	ATC	A10	Insulin and glucose-lowering therapies	PSM covariate
Laboratory Covariates	LOINC	39156-5	Body mass index	PSM covariate
	LOINC	62238-1	Estimated glomerular filtration rate (CKD-EPI)	PSM covariate
Outcome: AF Recurrence	CPT	92960	Elective electrical cardioversion	Outcome definition
	RxNorm	703	Amiodarone	Outcome definition
	RxNorm	49247	Dofetilide	Outcome definition
	RxNorm	9947	Sotalol	Outcome definition
	RxNorm	233698	Dronedarone	Outcome definition
	RxNorm	8754	Propafenone	Outcome definition
	RxNorm	4441	Flecainide	Outcome definition
Outcome: Heart Failure	ICD-10	I50	Heart failure	Outcome definition
Outcome: All-cause Hospitalization	HL7 Visit Type	IMP	Inpatient encounter	Outcome definition
All covariates listed were included in cohort definition and/or propensity score matching as implemented in the TriNetX platform. For composite definitions, presence of any listed code satisfied the criterion. Laboratory covariates reflect the most recent value prior to the index event.
